# Supplementary material for: Stabilization of Monomeric Tau Protein by All D-Enantiomeric Peptide Ligands as Therapeutic Strategy for Alzheimer’s Disease and Other Tauopathies
Source: Int J Mol Sci. 2023 Jan 21;24(3):2161. doi: 10.3390/ijms24032161 (PMC9917023; doi:10.3390/ijms24032161)
Supplement: Supplementary file 1 [file ijms-24-02161-s001.zip]

Archive with 1 entries (1 files):
- ijms-2086723-supplementary.pdf
